# Supplementary material for: 5-HT receptors exert differential effects on seizure-induced respiratory arrest in DBA/1 mice
Source: PLoS One. 2024 May 31;19(5):e0304601. doi: 10.1371/journal.pone.0304601 (PMC11142501; doi:10.1371/journal.pone.0304601)
Supplement: S1 File — (XLSX) [file pone.0304601.s001.xlsx]

## Sheet: Sheet1
TCB-2	10mg/kg	Female	Male	5mg/kg	Female	male	1mg/kg	Female	Male	NS	Female	Male
Without S-IRA	7	2	5	2	1	1	0	0	0	0	0	0
With S-IRA	3	3	0	6	3	3	8	4	4	9	4	5
N	10			8			8			9
Ratio of female/male	2024-05-05			2024-04-04			2024-04-04			2024-04-05
MK212	20mg/kg	Female	Male	10mg/kg	Female	Male	5mg/kg	Female	Male	NS	Female	Male
Without S-IRA	0	0	0	0	0	0	0	0	0	0	0	0
With S-IRA	9	3	6	8	3	5	8	5	3	9	4	5
N	9			8			8			9
Ratio of female/male	2024-03-06			2024-03-05			2024-05-03			2024-04-05
8-OH-DPAT	10mg/kg	Female	Male	5mg/kg	Female	Male	1mg/kg	Female	Male	NS	Female	Male
Without S-IRA	2	1	1	2	2	0	1	1	0	0	0	0
With S-IRA	8	6	2	7	5	2	8	7	1	9	5	4
N	10			9			9			9
Ratio of female/male	2024-07-03			2024-07-02			2024-08-01			2024-05-04
LP-211	1mg/kg			0.5mg/kg			0.25mg/kg			2% DMSO + 98% NS
Without S-IRA	1			0			0			0
With S-IRA	7			8			8			8
N	8			8			8			8
Ratio of female/male	N/A			N/A			N/A			N/A
WAY-208466	30mg/kg			15mg/kg			5mg/kg			NS
Without S-IRA	0			1			0			1
With S-IRA	8			7			8			7
N	8			8			8			8
Ratio of female/male	N/A			N/A			N/A			N/A
BW723C86	10mg/kg			5mg/kg			2mg/kg			5% tween 80 + 95% NS
Without S-IRA	0			1			0			1
With S-IRA	8			7			8			7
N	8			8			8			8
Ratio of female/male	N/A			N/A			N/A			N/A
Abbreviations:
N/A, not available
NS, normal saline
S-IRA, seizure-induced respiratory arrest
